# Supplementary material for: Colorimetric RT-LAMP Detection of Multiple SARS-CoV-2 Variants and Lineages of Concern Direct from Nasopharyngeal Swab Samples without RNA Isolation
Source: Viruses. 2023 Sep 12;15(9):1910. doi: 10.3390/v15091910 (PMC10537693; doi:10.3390/v15091910)
Supplement: Supplementary file 1 [file viruses-15-01910-s001.zip]

Archive with 1 entries (1 files):
- viruses-2543374-supplementary.pdf
